# Supplementary material for: Upregulation of TGF-β-induced HSP27 by HSP90 inhibitors in osteoblasts
Source: BMC Musculoskelet Disord. 2022 May 26;23:495. doi: 10.1186/s12891-022-05419-1 (PMC9134601; doi:10.1186/s12891-022-05419-1)
Supplement: Supplementary file 1 — Additional file 1 . Figure S1A, S1B, S2A, S2B, S3A, S3B, S3C, S4A, S4B, S5A, S5B, S6A and S6B show full-length gels and blots of Figure 1A, B, 2A 2B, 3A, 3B, 3C, 4A, 4B, 5A, 5B, 6A and 6B, respectively. [file 12891_2022_5419_MOESM1_ESM.zip › File 1A-This data containes raw data of Figure 1A.xlsx]

## Sheet: Figure 1A Raw Data
File 1A-This data containes raw data of Figure 1A
WB-1	Phospho	Total	Phospho/Total			WB-1	WB-2	WB-3	Average	SD	SE
	8.33	132.477	0.0628788	1		1	1	1	1	0	0
	72.918	135.261	0.539091	8.57349		8.57349	12.9924	8.46076	10.0089	2.58444	1.49213
	4.977	135.448	0.0367447	0.584374		0.584374	1.65784	0.936395	1.05954	0.547228	0.315942
	93.571	133.84	0.699126	11.1186		11.1186	12.7178	12.7315	12.1893	0.927251	0.535349
	9.884	130.15	0.0759431	1.20777		1.20777	3.99293	3.41434	2.87168	1.46974	0.848554
	141.245	128.558	1.09869	17.4731		17.4731	22.7938	17.3327	19.1998	3.11322	1.79742
WB-2	Phospho	Total	Phospho/Total
	6.704	139.929	0.04791	1									1	1	1
	90.04	144.65	0.622468	12.9924									2	10.0089	10.0089
	11.174	140.682	0.0794274	1.65784									3	1.05954	1.05954
	84.767	139.12	0.609309	12.7178									4	12.1893	12.1893
	22.119	115.624	0.191301	3.99293									5	2.87168	2.87168
	121.603	111.353	1.09205	22.7938									6	19.1998	19.1998
WB-3	Phospho	Total	Phospho/Total
	7.734	152.361	0.050761	1
	62.829	146.292	0.429477	8.46076
	7.129	149.982	0.0475324	0.936395
	90.564	140.135	0.646263	12.7315
	26.433	152.514	0.173315	3.41434
	131.145	149.058	0.879825	17.3327
