# Supplementary material for: Upregulation of TGF-β-induced HSP27 by HSP90 inhibitors in osteoblasts
Source: BMC Musculoskelet Disord. 2022 May 26;23:495. doi: 10.1186/s12891-022-05419-1 (PMC9134601; doi:10.1186/s12891-022-05419-1)
Supplement: Supplementary file 1 — Additional file 1 . Figure S1A, S1B, S2A, S2B, S3A, S3B, S3C, S4A, S4B, S5A, S5B, S6A and S6B show full-length gels and blots of Figure 1A, B, 2A 2B, 3A, 3B, 3C, 4A, 4B, 5A, 5B, 6A and 6B, respectively. [file 12891_2022_5419_MOESM1_ESM.zip › File 1B-This data containes raw data of Figure 1B.xlsx]

## Sheet: 2022 2 28 1 HSP27
File 1B-This data containes raw data of Figure 1B
	WB-1	Phospho	Total	Phospho/Total			Lane
		8.133	139.267	0.0583986	1		1	1	1
		38.738	141.157	0.274432	4.69929		2	4.69929	4.69929
		12.327	149.116	0.0826672	1.41557		3	1.41557	1.41557
		112.247	130.202	0.862099	14.7623		4	14.7623	14.7623
		2.409	134.632	0.0178932	0.306398		5	0.306398	0.306398
		0.42	141.758	0.0029628	0.050734		6	0.050734	0.050734
		23.998	139.736	0.171738	2.94079		7	2.94079	2.94079
		50.099	125.327	0.399746	6.84513		8	6.84513	6.84513
