# Supplementary material for: Upregulation of TGF-β-induced HSP27 by HSP90 inhibitors in osteoblasts
Source: BMC Musculoskelet Disord. 2022 May 26;23:495. doi: 10.1186/s12891-022-05419-1 (PMC9134601; doi:10.1186/s12891-022-05419-1)
Supplement: Supplementary file 1 — Additional file 1 . Figure S1A, S1B, S2A, S2B, S3A, S3B, S3C, S4A, S4B, S5A, S5B, S6A and S6B show full-length gels and blots of Figure 1A, B, 2A 2B, 3A, 3B, 3C, 4A, 4B, 5A, 5B, 6A and 6B, respectively. [file 12891_2022_5419_MOESM1_ESM.zip › File 2A-This data containes raw data of Figure 2A.xlsx]

## Sheet: Figure 2 Raw Data
File 2A-This data containes raw data of Figure 2A
WB-1	Phospho	Total	Phospho/Total			WB-1	WB-2	WB-3	Average	SD	SE
	13.025	114.083	0.114171	1		1	1	1	1	0	0
	53.246	104.719	0.508466	4.45353		4.45353	4.83155	4.38831	4.5578	0.239308	0.138165
	11.383	93.647	0.121552	1.06465		1.06465	0.686789	0.780925	0.844121	0.196697	0.113563
	73.81	103.518	0.713016	6.24515		6.24515	4.17865	5.42539	5.28306	1.04058	0.600776
	10.251	90.903	0.112769	0.987714		0.987714	0.458937	1.19228	0.879642	0.378426	0.218484
	92.779	106.052	0.874844	7.66256		7.66256	6.47929	7.1088	7.08355	0.592039	0.341814
	19.099	91.883	0.207862	1.82062		1.82062	1.50349	1.83229	1.7188	0.186555	0.107708
	134.082	105.187	1.2747	11.1648		11.1648	8.92148	9.16518	9.75049	1.23089	0.710653
WB-2	Phospho	Total	Phospho/Total
	10.49	132.507	0.0791656	1									1	1	1
	51.739	135.268	0.382493	4.83155									2	4.5578	4.5578
	7.104	130.66	0.0543701	0.686789									3	0.844121	0.844121
	46.233	139.759	0.330805	4.17865									4	5.28306	5.28306
	4.657	128.179	0.036332	0.458937									5	0.879642	0.879642
	68.353	133.258	0.512937	6.47929									6	7.08355	7.08355
	15.604	131.099	0.119025	1.50349									7	1.7188	1.7188
	92.368	130.782	0.706275	8.92148									8	9.75049	9.75049
WB-3	Phospho	Total	Phospho/Total
	11.314	131.236	0.0862111	1
	54.283	143.484	0.378321	4.38831
	8.81	130.859	0.0673244	0.780925
	62.105	132.78	0.467729	5.42539
	14.356	139.667	0.102787	1.19228
	87.076	142.082	0.612857	7.1088
	20.921	132.442	0.157963	1.83229
	110.449	139.784	0.790141	9.16518
