# Supplementary material for: Upregulation of TGF-β-induced HSP27 by HSP90 inhibitors in osteoblasts
Source: BMC Musculoskelet Disord. 2022 May 26;23:495. doi: 10.1186/s12891-022-05419-1 (PMC9134601; doi:10.1186/s12891-022-05419-1)
Supplement: Supplementary file 1 — Additional file 1 . Figure S1A, S1B, S2A, S2B, S3A, S3B, S3C, S4A, S4B, S5A, S5B, S6A and S6B show full-length gels and blots of Figure 1A, B, 2A 2B, 3A, 3B, 3C, 4A, 4B, 5A, 5B, 6A and 6B, respectively. [file 12891_2022_5419_MOESM1_ESM.zip › File 2B-This data containes raw data of Figure 2B.xlsx]

## Sheet: HSP27
File 2B-This data containes raw data of Figure 2B
	WB-1	Phospho	Total	Phospho/Total			Lane
		16.144	151.911	0.106273	1		1	1	1
		38.094	151.153	0.252023	2.37147		2	2.37147	2.37147
		14.739	144.6	0.101929	0.959131		3	0.959131	0.959131
		100.927	138.166	0.730476	6.8736		4	6.8736	6.8736
		7.938	139.417	0.0569371	0.535764		5	0.535764	0.535764
		10.141	139.3	0.0727997	0.685027		6	0.685027	0.685027
		12.661	130.757	0.0968285	0.911132		7	0.911132	0.911132
		23.495	129.064	0.182041	1.71296		8	1.71296	1.71296
