# Supplementary material for: Upregulation of TGF-β-induced HSP27 by HSP90 inhibitors in osteoblasts
Source: BMC Musculoskelet Disord. 2022 May 26;23:495. doi: 10.1186/s12891-022-05419-1 (PMC9134601; doi:10.1186/s12891-022-05419-1)
Supplement: Supplementary file 1 — Additional file 1 . Figure S1A, S1B, S2A, S2B, S3A, S3B, S3C, S4A, S4B, S5A, S5B, S6A and S6B show full-length gels and blots of Figure 1A, B, 2A 2B, 3A, 3B, 3C, 4A, 4B, 5A, 5B, 6A and 6B, respectively. [file 12891_2022_5419_MOESM1_ESM.zip › File 3A-This data containes raw data of Figure 3A.xlsx]

## Sheet: Figure 3A Raw Data
File 3A-This data containes raw data of Figure 3A
WB-1	Phospho	Total	Phospho/Total			WB-1	WB-2	WB-3	Average	SD	SE
	9.025	145.105	0.0621963	1		1	1	1	1	0	0
	144.052	129.109	1.11574	17.939		17.939	19.0134	11.5722	16.1749	4.02208	2.32215
	6.945	127.926	0.0542892	0.872868		0.872868	0.886765	0.31128	0.690304	0.328318	0.189554
	160.619	132.307	1.21399	19.5186		19.5186	16.4035	11.626	15.8494	3.97538	2.29518
	1.97	113.04	0.0174275	0.280201		0.280201	0.499917	0.389211	0.389776	0.109859	0.0634273
	152.504	122.127	1.24873	20.0773		20.0773	19.897	12.8495	17.608	4.12189	2.37978
	1.576	115.942	0.013593	0.21855		0.21855	0.137224	0.254496	0.203423	0.0600812	0.0346879
	138.302	123.532	1.11956	18.0005		18.0005	15.4958	10.9498	14.8154	3.57427	2.06361
WB-2	Phospho	Total	Phospho/Total
	8.715	167.773	0.0519452	1									1	1	1
	145.233	147.048	0.987657	19.0134									2	16.1749	16.1749
	7.252	157.436	0.0460632	0.886765									3	0.690304	0.690304
	127.859	150.055	0.852081	16.4035									4	15.8494	15.8494
	3.819	147.064	0.0259683	0.499917									5	0.389776	0.389776
	136.419	131.99	1.03356	19.897									6	17.608	17.608
	1.125	157.825	0.00712815	0.137224									7	0.203423	0.203423
	123.348	153.24	0.804933	15.4958									8	14.8154	14.8154
WB-3	Phospho	Total	Phospho/Total
	13.275	181.631	0.0730877	1
	135.576	160.296	0.845785	11.5722
	3.804	167.203	0.0227508	0.31128
	137.657	162.003	0.849719	11.626
	5.173	181.85	0.0284465	0.389211
	149.599	159.293	0.939144	12.8495
	3.054	164.189	0.0186005	0.254496
	124.597	155.689	0.800294	10.9498
