# Supplementary material for: Upregulation of TGF-β-induced HSP27 by HSP90 inhibitors in osteoblasts
Source: BMC Musculoskelet Disord. 2022 May 26;23:495. doi: 10.1186/s12891-022-05419-1 (PMC9134601; doi:10.1186/s12891-022-05419-1)
Supplement: Supplementary file 1 — Additional file 1 . Figure S1A, S1B, S2A, S2B, S3A, S3B, S3C, S4A, S4B, S5A, S5B, S6A and S6B show full-length gels and blots of Figure 1A, B, 2A 2B, 3A, 3B, 3C, 4A, 4B, 5A, 5B, 6A and 6B, respectively. [file 12891_2022_5419_MOESM1_ESM.zip › File 3B-This data containes raw data of Figure 3B.xlsx]

## Sheet: Figure 3B Raw Data
File 3B-This data containes raw data of Figure 3B
WB-1	Phospho	Total	Phospho/Total			WB-1	WB-2	WB-3	Average	SD	SE
	6.995	132.025	0.0529824	1		1	1	1	1	0	0
	119.356	138.592	0.861204	16.2545		16.2545	14.1712	16.0146	15.4801	1.13991	0.658125
	1.453	123.825	0.0117343	0.221476		0.221476	0.290553	3.06285	1.19162	1.62089	0.935823
	146.572	140.694	1.04178	19.6627		19.6627	12.8187	21.3659	17.9491	4.52395	2.61191
WB-2	Phospho	Total	Phospho/Total
	10.378	123.619	0.0839515	1
	129.418	108.783	1.18969	14.1712
	2.831	116.061	0.0243923	0.290553
	124.196	115.408	1.07615	12.8187
													1	1	1
WB-3	Phospho	Total	Phospho/Total										2	15.4801	15.4801
	10.427	140.13	0.0744095	1									3	1.19162	1.19162
	142.521	119.601	1.19164	16.0146									4	17.9491	17.9491
	25.65	112.547	0.227905	3.06285
	145.822	91.722	1.58983	21.3659
