# Supplementary material for: Upregulation of TGF-β-induced HSP27 by HSP90 inhibitors in osteoblasts
Source: BMC Musculoskelet Disord. 2022 May 26;23:495. doi: 10.1186/s12891-022-05419-1 (PMC9134601; doi:10.1186/s12891-022-05419-1)
Supplement: Supplementary file 1 — Additional file 1 . Figure S1A, S1B, S2A, S2B, S3A, S3B, S3C, S4A, S4B, S5A, S5B, S6A and S6B show full-length gels and blots of Figure 1A, B, 2A 2B, 3A, 3B, 3C, 4A, 4B, 5A, 5B, 6A and 6B, respectively. [file 12891_2022_5419_MOESM1_ESM.zip › File 3C-This data containes raw data of Figure 3C.xlsx]

## Sheet: Figure 3C Raw Data
File 3C-This data containes raw data of Figure 3C
							Phospho	Total	Phospho/Total
							27.112	92.07	0.294472	1		1	1
							118.657	95.736	1.23942	4.20896		4.20896	4.20896
							30.05	94.397	0.318336	1.08104		1.08104	1.08104
							115.291	85.102	1.35474	4.60058		4.60058	4.60058
							26.678	80.34	0.332064	1.12766		1.12766	1.12766
							110.014	75.445	1.4582	4.95193		4.95193	4.95193
							27.108	76.322	0.355179	1.20616		1.20616	1.20616
							118.187	86.372	1.36835	4.64679		4.64679	4.64679
