# Supplementary material for: Upregulation of TGF-β-induced HSP27 by HSP90 inhibitors in osteoblasts
Source: BMC Musculoskelet Disord. 2022 May 26;23:495. doi: 10.1186/s12891-022-05419-1 (PMC9134601; doi:10.1186/s12891-022-05419-1)
Supplement: Supplementary file 1 — Additional file 1 . Figure S1A, S1B, S2A, S2B, S3A, S3B, S3C, S4A, S4B, S5A, S5B, S6A and S6B show full-length gels and blots of Figure 1A, B, 2A 2B, 3A, 3B, 3C, 4A, 4B, 5A, 5B, 6A and 6B, respectively. [file 12891_2022_5419_MOESM1_ESM.zip › File 4A-This data containes raw data of Figure 4A.xlsx]

## Sheet: Figure 4A Raw Data
File 4AThis data containes raw data of Figure 4A
WB-1	Phospho	Total	Phospho/Total			WB-1	WB-2	WB-3	Average	SD	SE
	32.511	153.096	0.212357	1		1	1	1	1	0	0
	135.355	162.323	0.833862	3.9267		3.9267	4.32394	2.76804	3.6729	0.808406	0.466734
	19.6	152.221	0.12876	0.606338		0.606338	1.10286	0.838568	0.849255	0.248433	0.143433
	110.925	161.631	0.686285	3.23175		3.23175	4.40764	2.91329	3.51756	0.787102	0.454434
	13.164	158.862	0.0828644	0.390213		0.390213	1.08739	0.548178	0.675259	0.365547	0.211049
	104.86	156.043	0.671994	3.16446		3.16446	4.41953	2.60117	3.39505	0.930859	0.537431
	13.716	151.798	0.0903569	0.425495		0.425495	0.984177	0.447255	0.618976	0.316461	0.182709
	110.076	161.639	0.680999	3.20686		3.20686	4.96176	3.11513	3.76125	1.04069	0.60084
WB-2	Phospho	Total	Phospho/Total
	20.169	159.779	0.126231	1									1	1	1
	89.013	163.083	0.545814	4.32394									2	3.6729	3.6729
	20.283	145.696	0.139215	1.10286									3	0.849255	0.849255
	91.161	163.847	0.556379	4.40764									4	3.51756	3.51756
	20.447	148.964	0.137261	1.08739									5	0.675259	0.675259
	92.086	165.064	0.557881	4.41953									6	3.39505	3.39505
	17.863	143.786	0.124233	0.984177									7	0.618976	0.618976
	101.354	161.823	0.626326	4.96176									8	3.76125	3.76125
WB-3	Phospho	Total	Phospho/Total
	11.641	82.54	0.141035	1
	35.577	91.132	0.39039	2.76804
	9.672	81.781	0.118267	0.838568
	34.274	83.417	0.410875	2.91329
	7.276	94.112	0.0773121	0.548178
	33.463	91.216	0.366854	2.60117
	6.182	98.005	0.0630784	0.447255
	40.853	92.987	0.439341	3.11513
