# Supplementary material for: Upregulation of TGF-β-induced HSP27 by HSP90 inhibitors in osteoblasts
Source: BMC Musculoskelet Disord. 2022 May 26;23:495. doi: 10.1186/s12891-022-05419-1 (PMC9134601; doi:10.1186/s12891-022-05419-1)
Supplement: Supplementary file 1 — Additional file 1 . Figure S1A, S1B, S2A, S2B, S3A, S3B, S3C, S4A, S4B, S5A, S5B, S6A and S6B show full-length gels and blots of Figure 1A, B, 2A 2B, 3A, 3B, 3C, 4A, 4B, 5A, 5B, 6A and 6B, respectively. [file 12891_2022_5419_MOESM1_ESM.zip › File 4B-This data containes raw data of Figure 4B.xlsx]

## Sheet: Figure 4B Raw Data
File 4B-This data containes raw data of Figure 4B
WB-1	Phospho	Total	Phospho/Total			WB-1	WB-2	WB-3	Average	SD	SE
	42.179	135.617	0.311016	1		1	1	1	1	0	0
	155.72	140.587	1.10764	3.56137		3.56137	2.74705	2.9949	3.1011	0.417421	0.240998
	68.259	133.813	0.510107	1.64013		1.64013	1.73442	1.57992	1.65149	0.0778778	0.0449628
	162.029	140.945	1.14959	3.69625		3.69625	3.42521	3.54941	3.55695	0.135677	0.0783333
	84.596	139.514	0.606362	1.94962		1.94962	1.94375	1.85825	1.91721	0.0511414	0.0295265
	156.264	144.334	1.08266	3.48103		3.48103	3.29068	3.50543	3.42571	0.11758	0.0678847
	82.522	136.971	0.602478	1.93713		1.93713	1.82072	1.88276	1.8802	0.0582481	0.0336296
	158.26	149.374	1.05949	3.40654		3.40654	2.78903	3.94476	3.38011	0.578319	0.333893
WB-2	Phospho	Total	Phospho/Total
	37.296	127.321	0.292929	1									1	1	1
	110.677	137.54	0.80469	2.74705									2	3.1011	3.1011
	64.996	127.929	0.508063	1.73442									3	1.65149	1.65149
	123.689	123.277	1.00334	3.42521									4	3.55695	3.55695
	72.045	126.532	0.569382	1.94375									5	1.91721	1.91721
	127.141	131.898	0.963934	3.29068									6	3.42571	3.42571
	67.689	126.915	0.533341	1.82072									7	1.8802	1.8802
	106.728	130.636	0.816988	2.78903									8	3.38011	3.38011
WB-3	Phospho	Total	Phospho/Total
	29.726	120.068	0.247576	1
	94.895	127.983	0.741466	2.9949
	49.218	125.829	0.39115	1.57992
	106.131	120.775	0.87875	3.54941
	55.468	120.567	0.46006	1.85825
	105.926	122.054	0.867862	3.50543
	52.266	112.128	0.466128	1.88276
	109.699	112.324	0.97663	3.94476
