# Supplementary material for: Upregulation of TGF-β-induced HSP27 by HSP90 inhibitors in osteoblasts
Source: BMC Musculoskelet Disord. 2022 May 26;23:495. doi: 10.1186/s12891-022-05419-1 (PMC9134601; doi:10.1186/s12891-022-05419-1)
Supplement: Supplementary file 1 — Additional file 1 . Figure S1A, S1B, S2A, S2B, S3A, S3B, S3C, S4A, S4B, S5A, S5B, S6A and S6B show full-length gels and blots of Figure 1A, B, 2A 2B, 3A, 3B, 3C, 4A, 4B, 5A, 5B, 6A and 6B, respectively. [file 12891_2022_5419_MOESM1_ESM.zip › File 5A-This data containes raw data of Figure 5A.xlsx]

## Sheet: Figure 5A Raw Data
File 5A-This data containes raw data of Figure 5A
		WB-1	Phospho	Total	Phospho/Total				WB-1	WB-2	WB-3	Average	SD	SE
			8.11	84.305	0.0961983	1		Lane 1	1	1	1	1	0	0			1	1
			37.443	85.788	0.43646	4.53708		Lane 2	4.53708	4.50206	2.98235	4.00717	0.887686	0.512506			3.76911	3.76911
			27.47	81.811	0.335774	3.49043		Lane 3	3.49043	2.91534	3.75315	3.38631	0.4285	0.247395			3.09276	3.09276
			86.252	82.473	1.04582	10.8715		Lane 4	10.8715	7.15014	9.21589	9.07918	1.86445	1.07644			8.2897	8.2897
			21.904	85.177	0.257159	2.67321		Lane 5	2.67321	2.70447	2.61699	2.66489	0.0443305	0.0255942			2.47708	2.47708
			77.07	82.98	0.928778	9.65483		Lane 6	9.65483	7.62696	9.60204	8.96128	1.15585	0.66733			8.12656	8.12656
			10.275	84.524	0.121563	1.26367		Lane 7	1.26367	1.9422	2.30739	1.83776	0.529642	0.305789			1.69064	1.69064
			66.68	84.308	0.79091	8.22166		Lane 8	8.22166	6.01757	6.29954	6.84625	1.19945	0.692501			6.2719	6.2719
		WB-2	12.034	125.971	0.0955299	1
			63.385	147.379	0.430082	4.50206
			40.597	145.769	0.278502	2.91534
			99.322	145.409	0.683053	7.15014
			36.707	142.078	0.258358	2.70447
			102.097	140.127	0.728603	7.62696
			23.345	125.823	0.185538	1.9422
			76.129	132.431	0.574858	6.01757
		WB-3	11.687	126.2	0.092607	1
			37.167	134.572	0.276187	2.98235
			34.86	100.297	0.347568	3.75315
			91.831	107.599	0.853456	9.21589
			24.066	99.302	0.242352	2.61699
			97.37	109.501	0.889216	9.60204
			22.785	106.631	0.213681	2.30739
			63.053	108.082	0.583381	6.29954
