# Supplementary material for: Upregulation of TGF-β-induced HSP27 by HSP90 inhibitors in osteoblasts
Source: BMC Musculoskelet Disord. 2022 May 26;23:495. doi: 10.1186/s12891-022-05419-1 (PMC9134601; doi:10.1186/s12891-022-05419-1)
Supplement: Supplementary file 1 — Additional file 1 . Figure S1A, S1B, S2A, S2B, S3A, S3B, S3C, S4A, S4B, S5A, S5B, S6A and S6B show full-length gels and blots of Figure 1A, B, 2A 2B, 3A, 3B, 3C, 4A, 4B, 5A, 5B, 6A and 6B, respectively. [file 12891_2022_5419_MOESM1_ESM.zip › File 5B-This data containes raw data of Figure 5B.xlsx]

## Sheet: Figure 5B Raw Data
File 5B-This data containes raw data of Figure 5B
WB-1	Phospho	Total	Phospho/Total			WB-1	WB-2	WB-3	Average	SD	SE
	6.238	125.281	0.0497921	1		1	1	1	1	0	0
	62.896	128.99	0.487604	9.7928		9.7928	8.60989	8.00555	8.80275	0.9091	0.524869
	5.669	127.843	0.0443435	0.890573		0.890573	0.356502	1.91314	1.0534	0.790991	0.456679
	90.096	127.952	0.704139	14.1416		14.1416	14.1245	10.2937	12.8533	2.21667	1.2798
WB-2	Phospho	Total	Phospho/Total
	5.56	128.131	0.0433931	1
	47.401	126.873	0.37361	8.60989
	2.008	129.802	0.0154697	0.356502
	83.733	136.616	0.612908	14.1245
													1	1	1
WB-3	Phospho	Total	Phospho/Total										2	8.80275	8.80275
	13.099	112.227	0.116719	1									3	1.0534	1.0534
	100.971	108.06	0.934398	8.00555									4	12.8533	12.8533
	24.439	109.445	0.223299	1.91314
	131.186	109.188	1.20147	10.2937
