# Supplementary material for: Upregulation of TGF-β-induced HSP27 by HSP90 inhibitors in osteoblasts
Source: BMC Musculoskelet Disord. 2022 May 26;23:495. doi: 10.1186/s12891-022-05419-1 (PMC9134601; doi:10.1186/s12891-022-05419-1)
Supplement: Supplementary file 1 — Additional file 1 . Figure S1A, S1B, S2A, S2B, S3A, S3B, S3C, S4A, S4B, S5A, S5B, S6A and S6B show full-length gels and blots of Figure 1A, B, 2A 2B, 3A, 3B, 3C, 4A, 4B, 5A, 5B, 6A and 6B, respectively. [file 12891_2022_5419_MOESM1_ESM.zip › File 6A-This data containes raw data of Figure 6A.xlsx]

## Sheet: Figure 6A Raw Data
File 6A-This data containes raw data of Figure 6A
WB-1	Phospho	Total	Phospho/Total			WB-1	WB-2	WB-3	Average	SD	SE
	12.323	132.507	0.0929989	1		1	1	1	1	0	0
	69.135	135.268	0.511096	5.49573		5.49573	4.86252	4.04926	4.8025	0.725101	0.418637
	11.975	130.66	0.0916501	0.985497		0.985497	1.58335	1.81453	1.46113	0.42782	0.247002
	93.741	139.759	0.670733	7.21227		7.21227	7.08259	6.60494	6.9666	0.319852	0.184667
	3.547	128.179	0.0276722	0.297555		0.297555	0.246121	0.656874	0.400183	0.223783	0.129201
	35.827	133.258	0.268854	2.89094		2.89094	1.76028	1.10023	1.91715	0.905605	0.522851
	11.341	131.099	0.0865071	0.930196		0.930196	0.601078	1.50682	1.0127	0.458472	0.264699
	49.356	130.782	0.377391	4.05802		4.05802	2.27061	3.8103	3.37964	0.968408	0.55911
WB-2	Phospho	Total	Phospho/Total
	16.556	124.712	0.132754	1									1	1	1
	82.802	128.272	0.645519	4.86252									2	4.8025	4.8025
	27.521	130.93	0.210196	1.58335									3	1.46113	1.46113
	116.164	123.547	0.940241	7.08259									4	6.9666	6.9666
	3.813	116.7	0.0326735	0.246121									5	0.400183	0.400183
	25.93	110.962	0.233684	1.76028									6	1.91715	1.91715
	8.251	103.402	0.0797954	0.601078									7	1.0127	1.0127
	31.052	103.015	0.301432	2.27061									8	3.37964	3.37964
WB-3	Phospho	Total	Phospho/Total
	19.331	127.432	0.151697	1
	78.724	128.161	0.614259	4.04926
	30.922	112.338	0.275259	1.81453
	124.07	123.829	1.00195	6.60494
	11.215	112.549	0.0996455	0.656874
	18.394	110.209	0.166901	1.10023
	18.154	79.421	0.228579	1.50682
	50.662	87.649	0.57801	3.8103
