# Supplementary material for: Upregulation of TGF-β-induced HSP27 by HSP90 inhibitors in osteoblasts
Source: BMC Musculoskelet Disord. 2022 May 26;23:495. doi: 10.1186/s12891-022-05419-1 (PMC9134601; doi:10.1186/s12891-022-05419-1)
Supplement: Supplementary file 1 — Additional file 1 . Figure S1A, S1B, S2A, S2B, S3A, S3B, S3C, S4A, S4B, S5A, S5B, S6A and S6B show full-length gels and blots of Figure 1A, B, 2A 2B, 3A, 3B, 3C, 4A, 4B, 5A, 5B, 6A and 6B, respectively. [file 12891_2022_5419_MOESM1_ESM.zip › File 6B-This data containes raw data of Figure 6B.xlsx]

## Sheet: Figure 6B Raw Data
File 6B-This data containes raw data of Figure 6B
							Phospho	Total	Phospho/Total
							17.463	140.881	0.123956	1		1	1
							74.479	138.14	0.539156	4.34959		4.34959	4.34959
							61.322	133.243	0.460227	3.71283		3.71283	3.71283
							136.743	129.578	1.05529	8.51349		8.51349	8.51349
							6.053	134.633	0.0449593	0.362704		0.362704	0.362704
							26.118	133.874	0.195094	1.5739		1.5739	1.5739
							44.832	131.577	0.340728	2.74879		2.74879	2.74879
							106.473	132.484	0.803667	6.4835		6.4835	6.4835
